# Supplementary material for: DENV-2 NS1 promotes AMPK-LKB1 interaction to activate AMPK/ERK/mTOR signaling pathway to induce autophagy
Source: Virol J. 2023 Oct 11;20:231. doi: 10.1186/s12985-023-02166-0 (PMC10568820; doi:10.1186/s12985-023-02166-0)
Supplement: Supplementary file 1 — Additional file 1. Original images of Western blotting. [file 12985_2023_2166_MOESM1_ESM.zip]

Archive with 174 entries (123 files):
- supplementary file/
- supplementary file/Fig.2A/
- supplementary file/Fig.2A/AMPK.png
- supplementary file/Fig.2A/beclin1.png
- supplementary file/Fig.2A/ERK.png
- supplementary file/Fig.2A/GAPDH.png
- supplementary file/Fig.2A/LC3B.png
- supplementary file/Fig.2A/mTOR.png
- supplementary file/Fig.2A/NS1.png
- supplementary file/Fig.2A/p-AMPK.png
- supplementary file/Fig.2A/p-ERK.png
- supplementary file/Fig.2A/p-mTOR.png
- supplementary file/Fig.2A/p62.png
- supplementary file/Fig.2B/
- supplementary file/Fig.2B/AMPK.png
- supplementary file/Fig.2B/beclin1.png
- supplementary file/Fig.2B/ERK.png
- supplementary file/Fig.2B/GAPDH.png
- supplementary file/Fig.2B/LC3B.png
- supplementary file/Fig.2B/mTOR.png
- supplementary file/Fig.2B/p-AMPK.png
- supplementary file/Fig.2B/p-ERK.png
- supplementary file/Fig.2B/p-mTOR.png
- supplementary file/Fig.2B/P62.png
- supplementary file/Fig.3A/
- supplementary file/Fig.3A/IP NS1/
- supplementary file/Fig.3A/IP NS1/IB/
- supplementary file/Fig.3A/IP NS1/IB/AMPK.png
- supplementary file/Fig.3A/IP NS1/IB/NS1.png
- supplementary file/Fig.3A/IP NS1/Input/
- supplementary file/Fig.3A/IP NS1/Input/AMPK.png
- supplementary file/Fig.3A/IP NS1/Input/GAPDH.png
- supplementary file/Fig.3A/IP NS1/Input/NS1.png
- supplementary file/Fig.3B/
- supplementary file/Fig.3B/IB/
- supplementary file/Fig.3B/IB/AMPK.png
- supplementary file/Fig.3B/IB/NS1.png
- supplementary file/Fig.3B/Input/
- supplementary file/Fig.3B/Input/AMPK.tif
- supplementary file/Fig.3B/Input/GAPDH.tif
- supplementary file/Fig.3B/Input/NS1.tif
- supplementary file/Fig.3C/
- supplementary file/Fig.3C/AMPK2.jpg
- supplementary file/Fig.3C/GST-NS1.png
- supplementary file/Fig.4A/
- supplementary file/Fig.4A/AMPK.png
- supplementary file/Fig.4A/beclin1.png
- supplementary file/Fig.4A/ERK.png
- supplementary file/Fig.4A/GAPDH.png
- supplementary file/Fig.4A/LC3B.png
- supplementary file/Fig.4A/LKB1.png
- supplementary file/Fig.4A/mTOR.png
- supplementary file/Fig.4A/NS1-OE.png
- supplementary file/Fig.4A/p-AMPK.png
- supplementary file/Fig.4A/p-ERK.png
- supplementary file/Fig.4A/p-mTOR.png
- supplementary file/Fig.4A/P62.png
- supplementary file/Fig.4B/
- supplementary file/Fig.4B/IB/
- supplementary file/Fig.4B/IB/NS1.jpg
- supplementary file/Fig.4B/input/
- supplementary file/Fig.4B/input/AMPK.png
- supplementary file/Fig.4B/input/GAPDH.png
- supplementary file/Fig.4B/input/NS1.png
- supplementary file/Fig.4C/
- supplementary file/Fig.4C/AMPK.png
- supplementary file/Fig.4C/wing domain.png
- supplementary file/Fig.5/
- supplementary file/Fig.5/A/
- supplementary file/Fig.5/A/GST-NS1.tif
- supplementary file/Fig.5/A/HA-AMPKα1.tif
- supplementary file/Fig.5/B/
- supplementary file/Fig.5/B/GST-NS1.tif
- supplementary file/Fig.5/B/HA-AMPKα2.tif
- supplementary file/Fig.5/C/
- supplementary file/Fig.5/C/原始条带/
- supplementary file/Fig.5/C/原始条带/AK1C .tif
- supplementary file/Fig.5/C/原始条带/AK1C.tif
- supplementary file/Fig.5/C/原始条带/AK1S  .tif
- supplementary file/Fig.5/C/原始条带/AK1S .tif
- supplementary file/Fig.5/C/原始条带/AK1U .tif
- supplementary file/Fig.5/C/原始条带/AK1U.tif
- supplementary file/Fig.5/C/完整膜/
- supplementary file/Fig.5/C/完整膜/AK1C .tif
- supplementary file/Fig.5/C/完整膜/AK1C.tif
- supplementary file/Fig.5/C/完整膜/AK1S  .tif
- supplementary file/Fig.5/C/完整膜/AK1S .tif
- supplementary file/Fig.5/C/完整膜/AK1U .tif
- supplementary file/Fig.5/C/完整膜/AK1U.tif
- supplementary file/Fig.5/D/
- supplementary file/Fig.5/D/原始图片/
- supplementary file/Fig.5/D/原始图片/AK2C .tif
- supplementary file/Fig.5/D/原始图片/AK2C.tif
- supplementary file/Fig.5/D/原始图片/AK2S .tif
- supplementary file/Fig.5/D/原始图片/AK2S.tif
- supplementary file/Fig.5/D/原始图片/AK2U .tif
- supplementary file/Fig.5/D/原始图片/AK2U.tif
- supplementary file/Fig.5/D/原始完整图片/
- supplementary file/Fig.5/D/原始完整图片/AK2C .tif
- supplementary file/Fig.5/D/原始完整图片/AK2C.tif
- supplementary file/Fig.5/D/原始完整图片/AK2S .tif
- supplementary file/Fig.5/D/原始完整图片/AK2S.tif
- supplementary file/Fig.5/D/原始完整图片/AK2U .tif
- supplementary file/Fig.5/D/原始完整图片/AK2U.tif
- supplementary file/Fig.6B/
- supplementary file/Fig.6B/原始图片/
- supplementary file/Fig.6B/原始图片/GAPDH.png
- supplementary file/Fig.6B/原始图片/LKB1.png
- supplementary file/Fig.6C/
- supplementary file/Fig.6C/AMPK.png
- supplementary file/Fig.6C/Beclin1.png
- supplementary file/Fig.6C/ERK.png
- supplementary file/Fig.6C/GAPDH.png
- supplementary file/Fig.6C/LC3B.png
- supplementary file/Fig.6C/LKB1.png
- supplementary file/Fig.6C/mTOR.png
- supplementary file/Fig.6C/NS1-OE.png
- supplementary file/Fig.6C/p-AMPK.png
- supplementary file/Fig.6C/p-ERK.png
- supplementary file/Fig.6C/p-mTOR.png
- supplementary file/Fig.6C/p62.png
- supplementary file/Fig.7/
- supplementary file/Fig.7/A/
- supplementary file/Fig.7/A/IP NS1/
- supplementary file/Fig.7/A/IP NS1/IB/
- supplementary file/Fig.7/A/IP NS1/IB/LKB1.png
- supplementary file/Fig.7/A/IP NS1/IB/NS1.png
- supplementary file/Fig.7/A/IP NS1/Input/
- supplementary file/Fig.7/A/IP NS1/Input/GAPDH.png
- supplementary file/Fig.7/A/IP NS1/Input/LKB1.png
- supplementary file/Fig.7/A/IP NS1/Input/NS1.png
- supplementary file/Fig.7/B/
- supplementary file/Fig.7/B/IP NS1-wd/
- supplementary file/Fig.7/B/IP NS1-wd/IB/
- supplementary file/Fig.7/B/IP NS1-wd/IB/LKB1.png
- supplementary file/Fig.7/B/IP NS1-wd/IB/NS1-mut.png
- supplementary file/Fig.7/B/IP NS1-wd/Input/
- supplementary file/Fig.7/B/IP NS1-wd/Input/GAPDH.png
- supplementary file/Fig.7/B/IP NS1-wd/Input/LKB1.png
- supplementary file/Fig.7/B/IP NS1-wd/Input/NS1-mut.png
- supplementary file/Fig.7/C/
- supplementary file/Fig.7/C/原始图片/
- supplementary file/Fig.7/C/原始图片/GST-NS1.jpg
- supplementary file/Fig.7/C/原始图片/LKB1.jpg
- supplementary file/Fig.7/D/
- supplementary file/Fig.7/D/原始图/
- supplementary file/Fig.7/D/原始图/GST-NS1-wd.jpg
- supplementary file/Fig.7/D/原始图/LKB1.jpg
- supplementary file/Fig.7/E/
- supplementary file/Fig.7/E/原始图片/
- supplementary file/Fig.7/E/原始图片/AK2..tif
- supplementary file/Fig.7/E/原始图片/AK2_.tif
- supplementary file/Fig.7/E/完整膜/
- supplementary file/Fig.7/E/完整膜/AK2..tif
- supplementary file/Fig.7/E/完整膜/AK2_.tif
- supplementary file/Fig.7/F/
- supplementary file/Fig.7/F/DAPI.tif
- supplementary file/Fig.7/F/LKB1.tif
- supplementary file/Fig.7/F/Merge.tif
- supplementary file/Fig.7/F/NS1.tif
- supplementary file/Fig.7/G/
- supplementary file/Fig.7/G/原始图片/
- supplementary file/Fig.7/G/原始图片/AK1 .tif
- supplementary file/Fig.7/G/原始图片/AK1.tif
- supplementary file/Fig.7/G/完整膜/
- supplementary file/Fig.7/G/完整膜/AK1 .tif
- supplementary file/Fig.7/G/完整膜/AK1.tif
- supplementary file/Fig.7/H/
- supplementary file/Fig.7/H/原始图片/
- supplementary file/Fig.7/H/原始图片/AK2..tif
- supplementary file/Fig.7/H/原始图片/AK2_.tif
- supplementary file/Fig.7/H/完整膜/
- supplementary file/Fig.7/H/完整膜/AK2..tif
- supplementary file/Fig.7/H/完整膜/AK2_.tif
